# Supplementary material for: Gαq and Phospholipase Cβ signaling regulate nociceptor sensitivity in Drosophila melanogaster larvae
Source: PeerJ. 2018 Sep 20;6:e5632. doi: 10.7717/peerj.5632 (PMC6151255; doi:10.7717/peerj.5632)
Supplement: Supplemental Information 3 — Thermal nociception data are shown as latency values in seconds for individual trials. Mechanical nociception data are shown as binary scores for individual trials (1 = NEL; 0 = No NEL). [file peerj-06-5632-s004.xlsx]

## Sheet: Figure 3a
	Individual	Start:	Stop:	Latency			Individual	Start:	Stop:	Latency		Individual	Start:	Stop:	Latency			Individual	Start:	Stop:	Latency
Cross: PARA x PPK-GAL4;UAS-DICER2	1	48.19	58.19	11		Cross: 36303 x PPK-GAL4;UAS-DICER2	1	41.23	43.11	1.88	Cross: 31197 x PPK-GAL4;UAS-DICER2	1	36.29	38.17	1.88		Cross: 31113x PPK-GAL4;UAS-DICER2	1	40.2	44.05	3.85
Assay Date: 10/07/16, 10/10/16, 10/11/16	2	29.28	39.28	11		Assay Date: 10/07/16, 10/10/16	2	3.2	4.23	1.03	Assay Date: 10/07/16, 10/10/16	2	54.01	55.03	1.02		Assay Date: 10/07/16, 10/10/16	2	0.25	3.25	3
Cross Date: 9/29	3	47.08	57.08	11		Cross Date: 9/29	3	20.2	22.02	1.82	Cross Date: 9/29	3	8.18	9.22	1.04		Cross Date: 9/29	3	17.13	19.1	1.97
File name:	4	22.01	32.01	11		File name:	4	36.18	38.08	1.9	File name:	4	54.13	55.2	1.07		File name:	4	39.23	40.26	1.03
	5	15.17	25.17	11			5	0.03	1.06	1.03		5	10.12	13.24	3.12			5	2.28	3.23	0.95
	6	52.06	57.07	5.01			6	19.07	22.24	3.17		6	52.04	55.15	3.11			6	23.03	24.12	1.09
	7	25.12	35.12	11			7	38.05	39.23	1.18		7	16.23	20.15	3.92			7	44.1	44.1	0
	8	1.21	11.21	11			8	59.26	60.26	1		8	22.02	26.26	4.24			8	2.04	2.21	0.17
	9	48.07	58.07	11			9	35.08	36.27	1.19		9	39.18	42.18	3			9	14.01	15.26	1.25
	10	9.09	19.09	11			10	5.07	6.12	1.05		10	58.24	64.01	5.77			10	43.26	53.26	10
	11	38.19	42.01	3.82			11	21.02	24.18	3.16		11	48.09	50.1	2.01			11	35.2	36.09	0.89
	12	3.09	13.09	11			12	47.28	48.26	0.98		12	23.02	25.01	1.99			12	42	43.26	1.26
	13	46.08	52.27	6.19			13	17.1	19.15	2.05		13	36.27	42.13	5.86			13	5.17	7.04	1.87
	14	24.22	35.07	10.85			14	42.15	44.09	1.94		14	2.01	4.28	2.27			14	23.15	25.11	1.96
	15	41.2	51.2	11			15	1.25	3.25	2		15	33.29	36.15	2.86			15	39.26	40.2	0.94
	16	46.24	53.15	6.91			16	21.03	22.11	1.08		16	29.22	31.19	1.97			16	10.08	11.28	1.2
	17	27.23	30.27	3.04			17	50.23	52.02	1.79		17	46.09	48.14	2.05			17	12.19	13.23	1.04
	18	42.02	52.02	11			18	11.09	12.09	1		18	4.26	6.25	1.99			18	34.09	36.07	1.98
	19	15.28	25.28	11			19	3.18	5.16	1.98		19	24.21	29.06	4.85			19	55.14	57.28	2.14
	20	44.28	53.21	8.93			20	26.07	27.27	1.2		20	48	55.17	7.17			20	12	13.08	1.08
	21	15.2	20.16	4.96			21	53.05	54.15	1.1		21	6.03	9.02	2.99			21	27.05	29.17	2.12
	22	53.08	61.28	8.2			22	12.28	13.25	0.97		22	16.13	17.07	0.94			22	43.26	46.29	3.03
Start of those assayed on 10/10	23	27.29	37.29	11			23	55.1	56.14	1.04	Start of those assayed on 10/10	23	41.05	47.1	6.05			23	59.09	61	1.91
	24	54.18	64.18	11			24	14.16	15.18	1.02		24	3.02	5.15	2.13			24	17.16	19.28	2.12
	25	33.16	43.16	11			25	31.09	32.18	1.09		25	25.13	35.13	10			25	35.19	37.08	1.89
	26	59.17	61.28	2.11			26	48.28	49.19	0.91		26	55.16	59.08	3.92			26	12.27	14.18	1.91
	27	14.11	24.11	11			27	0.09	3.11	3.02		27	28.12	30.01	1.89			27	36.04	39.01	2.97
	28	43.06	53.06	11			28	17.24	18.27	1.03		28	25.09	28.08	2.99			28	54.16	55.14	0.98
	29	56.04	57.25	1.21			29	34.1	37	2.9		29	46.03	51.13	5.1			29	12.04	13.24	1.2
	30	59.2	69.2	11			30	46.23	48.01	1.78		30	2.24	12.24	11			30	31.09	32.25	1.16
	31	45.23	47.13	1.9			31	51.15	52.18	1.03		31	36.27	37.28	1.01		Start of those assayed on 10/10	31	38.28	43.25	4.97
	32	41	51	11		Start of those assayed on 10/10	32	8.29	10.06	1.77		32	13.15	23.15	11			32	3.05	4.14	1.09
	33	10.07	17.2	7.13			33	24.12	25.17	1.05		33	35.01	36.16	1.15			33	16.13	17.24	1.11
	34	35.21	45.21	11			34	40.02	43.16	3.14		34	47.02	57.02	11			34	7.23	8.18	0.95
	35	10.17	14.01	3.84			35	55.14	57	1.86		35	23.18	30.07	6.89			35	32.04	32.4	0.36
	36	38.11	48.11	11			36	24.04	25.14	1.1		36	9.19	14.1	4.91			36	8.11	10.01	1.9
	37	53.15	59.07	5.92			37	36.28	37.21	0.93	Start of those assayed on 10/11	37	26.24	28.05	1.81			37	25.11	26.13	1.02
	38	27.1	36.15	9.05			38	43.04	44.9	1.86		38	47.1	49.2	2.1			38	5.16	6.2	1.04
	39	38.28	45.15	6.87			39	3.25	4.29	1.04		39	24.08	26.11	2.03			39	24.07	25.24	1.17
Assayed on 10/11	40	30.22	40.22	11			40	24.29	26.29	2		40	40.05	44.28	4.23			40	34.29	36.06	1.77
	41	4.21	14.21	11			41	37.13	38.13	1		41	21.28	23.27	1.99			41	53.27	55.11	1.84
	42	38.01	48.01	11			42	5.01	6.18	1.17		42	57.22	62.22	5			42	8.29	10.05	1.76
	43	12.21	22.21	11			43	22.14	23.13	0.99							Start of those assayed on 10/11	43	41.08	42.11	1.03
	44	36.12	46.12	11			44	37.01	39.17	2.16								44	46.03	46.27	0.24
	45	2.1	12.03	9.93			45	8.24	10.28	2.04								45	14.06	15.17	1.11
	46	30.03	40.03	11			46	40.11	43.1	2.99								46	19.2	21.11	1.91
	47	7.09	14.13	7.04			47	6.27	10.09	3.82								47	33.23	36.21	2.98
	48	1.22	10.08	8.86			48	37.17	40.29	3.12								48	30.22	31.28	1.06
							49	52.14	53.21	1.07								49	43.19	44.26	1.07
																		50	57.21	59.28	2.07
		Genotype	Latency
		PARA	8.95354
		NorpA RNAi (31197)	3.84095
		NorpA RNAi (31113)	1.7482
		RNAi Control	1.66184

## Sheet: Figure 3b
	Individual	Latency			Individual	Latency			Individual	Latency			Individual	Latency
Cross: w1118 x 31197	1	1.8		Cross: ppk-gal4; uas-dicer2 x 31197	1	4.7		Cross: w1118 x 31113	1	1.7		Cross: ppk-gal4; uas-dicer2 x 31113	1	0.9
Assay Date: 6/28, 6/29	2	1.1		Assay Date: 6/28, 6/29	2	2.4		Assay Date: 6/28, 6/29	2	4.3		Assay Date: 6/28, 6/29	2	1.4
Cross Date: 6/20	3	1.8		Cross Date: 6/20	3	1		Cross Date: 6/20	3	1.3		Cross Date: 6/20	3	1.5
	4	4.2			4	0.8			4	4.2			4	1
	5	2.8			5	5.1			5	2.6			5	1.9
	6	1.3			6	4			6	5.5			6	1.5
	7	1.2			7	11			7	3			7	1.2
	8	1.7			8	2.9			8	1.6			8	0.9
	9	2.6			9	1.5			9	1.5			9	4.2
	10	1.5			10	1			10	5.6			10	1.6
	11	1.1			11	4.2			11	3.6			11	1.8
	12	1.9			12	2.6			12	3.2			12	2
	13	2.6			13	3.6			13	1.8			13	2.8
	14	1.9			14	4.4			14	3.6			14	8.2
	15	1			15	2.2			15	3.1			15	2.4
	16	1.5			16	2.9			16	3.9			16	1.5
	17	4.1			17	4.2			17	1.9			17	2.2
	18	1.1			18	3.7			18	2.1			18	2.1
	19	1.3			19	3.8			19	2.2			19	2.3
	20	1.6			20	1			20	1.2			20	1.4
	21	1.1			21	4.2			21	1.7			21	4.1
	22	3.7			22	1.1			22	1.4			22	2.9
	23	1.8			23	4.4			23	4.1			23	1.4
	24	1.5			24	4.6			24	1.4			24	1.9
	25	2.7			25	1.9			25	1.3			25	4
	26	1.9			26	11			26	1.5			26	1.1
	27	1			27	4.6			27	1.7			27	1.1
	28	2.5			28	4.9			28	1.3			28	6.7
	29	1.7			29	5			29	1.4			29	2.1
	30	1.5			30	3.6			30	1.5			30	1
	31	2.7			31	2.1			31	1.3			31	1.1
	32	1.2			32	1.4			32	1			32	1.6
	33	2.7			33	7			33	1.1			33	1.5
	34	1.2			34	2			34	1			34	2.8
	35	1.7			35	7.2			35	1.1			35	4.1
	36	2.5			36	4.9			36	1.2			36	1.2
	37	1			37	4			37	2.1			37	1.2
	38	5			38	7.4			38	8.2			38	1.2
	39	1.5			39	2.7			39	2.5			39	1.4
	40	3.2			40	11			40	1.1			40	0.8
	41	1.8			41	3.8			41	1.3			41	1.5
	42	3.1			42	10			42	2.3			42	1.5
	43	1.3			43	3.3			43	1.2			43	2.3
	44	6.2			44	3			44	2.7			44	1.2
	45	5.5			45	4.5			45	2.1			45	1
	46	0.9			46	2.9			46	2.2			46	1.6
	47	4.1			47	5			47	1.2			47	1
	48	3.4			48	4.9			48	1.3			48	2.1
	49	1.5			49	3.3			49	1.9				1.3
	50	3.2				4.1			50	1.9				1.6
	average	2.224			average	4.136			average	2.278			average	2.022

## Sheet: Figure 3c
	Individual	Latency			Individual	Latency
Cross: w1118	1	3.3		Cross: norpA36	1	4.8
Assay Date: 6/28, 6/29	2	1.5		Assay Date: 6/28, 6/29	2	1.8
Cross Date: 6/20	3	2.8		Cross Date: 6/20	3	4.7
	4	1.4			4	2.9
	5	3.1			5	3.5
	6	1.6			6	3.2
	7	1.6			7	7.1
	8	1.6			8	3.4
	9	5			9	4
	10	1.1			10	2.6
	11	1.2			11	2.2
	12	1.1			12	2.2
	13	1.2			13	7.5
	14	2.3			14	2
	15	1.8			15	5
	16	1.7			16	6.8
	17	3			17	7
	18	1.2			18	3.7
	19	7.5			19	2.3
	20	1.9			20	5.2
	21	1.6			21	5.8
	22	2.3			22	11
	23	3.1			23	3.5
	24	1.8			24	3.8
	25	1.1			25	1.3
	26	3			26	11
	27	1.7			27	5.7
	28	1.7			28	4
	29	1.5			29	11
	30	2.2			30	1.4
	31	1.5			31	2.5
	32	2.6			32	11
	33	10.4			33	3.8
	34	1.6			34	4.4
	35	1.3			35	2.2
	36	2.6			36	1.9
	37	1.4			37	8.4
	38	1.2			38	1.8
	39	1.2			39	4.6
	40	2.9			40	11
	41	3.3			41	3.9
	42	9			42	11
	43	1.7			43	2.2
	44	3.5			44	11
					45	2.7
	Average	2.50227			46	2.1
					47	4.5
					48	2.1
					49	1.2
					50	6
					51	11
					Average	4.89608

## Sheet: Figure 3d
Mechanical assay-10 mm	Organism	1st	2nd	3rd			Mechanical assay-10 mm	Organism	1st	2nd	3rd	Mechanical assay-10 mm	Organism	1st	2nd	3rd			Mechanical assay-10 mm	Organism	1st	2nd	3rd
Stock number:	1	0	0	0			Stock number:	1	1	1	1	Stock number:	1	1	1	1			Stock number:	1	1	1	1
PARA RNAi x PPK-GAL4;UAS-DICER2	2	0	0	0			PPK-GAL4;UAS-DICER2 x 36303	2	0	0	0	31113 x PPK-GAL4;UAS-DICER2	2	1	1	1			31197 x PPK-GAL4;UAS-DICER2	2	1	1	1
Set up date:	3	1	1	1			Set up date:	3	0	0	0	Set up date:	3	1	1	0			Set up date:	3	1	0	0
2015-11-10	4	0	0	0			2015-11-10	4	1	1	1	2015-11-10	4	0	0	0			2015-11-10	4	1	1	1
Date flipped:	5	1	0	0			Date flipped:	5	1	1	1	Date flipped:	5	0	1	1			Date flipped:	5	1	1	1
11/10/15,11/12/15,11/12/13	6	0	0	1			11/10/15,11/12/15,11/12/13	6	1	0	1	11/10/15,11/12/15,11/12/13	6	1	1	1			11/10/15,11/12/15,11/12/13	6	0	1	1
Date tested:	7	0	0	0			Date tested:	7	1	1	1	Date tested:	7	0	0	0			Date tested:	7	1	1	1
11/15/15,11/17/15,11/18/15	8	0	0	1			11/15/15,11/17/15,11/18/15	8	1	1	1	11/15/15,11/17/15,11/18/15	8	1	1	1			11/15/15,11/17/15,11/18/15	8	0	0	0
	9	0	0	0				9	1	1	1		9	0	0	0				9	1	1	1
	10	1	1	1				10	0	0	0		10	0	0	0				10	0	1	1
	11	0	0	0				11	1	1	1		11	1	1	1				11	1	1	1
	12	0	0	1				12	1	1	1		12	0	0	0				12	1	1	1
	13	0	0	0				13	0	0	0		13	1	1	1				13	1	1	1
	14	0	0	0				14	1	1	1		14	1	1	1				14	1	1	1
	15	1	1	1				15	0	0	0		15	1	1	1				15	1	1	1
	16	0	0	0				16	1	1	1		16	1	1	1				16	1	1	1
	17	0	0	0				17	1	1	1		17	1	1	1				17	1	1	1
	18	0	0	0				18	0	0	0		18	0	0	0				18	1	1	1
	19	1	1	1				19	1	1	1		19	1	1	1				19	1	1	1
	20	0	0	0				20	1	1	1		20	1	1	1				20	0	0	0
	Sheet 2							Sheet 2					Sheet 2							Sheet 2
	21	0	0	0				21	1	1	1		21	1	1	1				21	1	1	1
	22	0	0	0				22	1	1	1		22	0	0	0				22	0	1	1
	23	0	0	0				23	1	1	1		23	0	0	0				23	1	1	1
	24	0	0	1				24	1	1	1		24	1	1	1				24	1	1	0
	25	0	1	1				25	1	1	0		25	1	1	0				25	0	1	1
	26	0	0	0				26	0	0	0		26	0	1	1				26	1	1	1
	27	1	1	1				27	1	1	1		27	1	1	1				27	0	1	0
	28	0	0	0				28	0	0	0		28	1	1	1				28	0	0	0
	29	0	0	0				29	1	0	0		29	0	0	0				29	0	0	0
	30	0	0	0				30	0	0	0		30	1	1	1				30	1	1	1
	31	1	1	1				31	1	1	1		31	1	1	1				31	1	1	1
	32	0	0	0				32	1	1	1		32	0	0	0				32	1	1	1
	33	0	0	1				33	1	1	1		33	1	1	1				33	0	0	0
	34	0	0	0				34	1	1	1		34	1	1	1				34	0	0	0
	35	0	0	0				35	1	1	1		35	0	0	0				35	1	1	1
	Sheet 3							Sheet 3					Sheet 3							Sheet 3
	36	0	0	0				36	1	1	1		36	0	1	0				36	0	1	1
	37	1	1	1				37	0	0	0		37	0	0	0				37	1	1	1
	38	0	0	0				38	1	1	1		38	0	0	0				38	0	0	0
	39	0	0	0				39	1	1	1		39	1	1	1				39	0	0	0
	40	0	0	0				40	1	1	1		40	1	1	1				40	1	1	1
	41	0	0	0				41	1	1	1		41	0	0	0				41	1	1	1
	42	0	0	0				42	1	1	1		42	1	1	1				42	1	1	1
	43	1	1	1				43	1	1	1		43	1	1	1				43	0	0	0
	44	0	0	0				44	1	1	1		44	1	1	1				44	1	1	1
	45	1	1	1				45	0	1	1		45	0	1	1				45	1	1	1
	46	0	0	0				46	0	0	0		46	0	0	0				46	1	1	1
	47	0	0	0				47	1	1	1		47	0	0	0				47	0	0	0
	48	0	0	0				48	1	1	1		48	1	1	1				48	0	0	0
	49	1	1	1				49	0	0	0		49	1	1	1				49	1	1	1
	50	0	0	0				50	0	1	1		50	1	0	0				50	0	0	0
Second cross: 2/18													Cross 2: 2/18/17							Cross 2: 2/18/17
	51	0	0	0				cross 2: 2/18/17					51	0	1	0				51	1	1	1
	52	0	0	0				51	1	1	1		52	1	1	1				52	1	1	1
	53	0	0	0				52	1	1	1		53	0	0	0				53	1	1	1
	54	0	0	0				53	0	0	0		54	1	1	1				54	0	0	0
	55	0	0	0				54	1	1	1		55	0	0	0				55	1	1	1
	56	1	1	0				55	0	0	0		56	0	1	1				56	1	1	1
	57	0	0	0				56	1	1	1		57	0	0	0				57	0	0	0
	58	0	0	0				57	1	1	1		58	0	0	0				58	0	0	0
	59	1	1	1				58	0	0	0		59	0	0	0				59	1	1	1
	60	0	0	0				59	0	1	0		60	1	1	1				60	1	1	1
	61	0	0	0				60	1	1	1		61	0	0	0				61	1	1	1
	62	0	0	0				61	1	0	1		62	1	1	1				62	0	0	0
	63	0	0	0				62	1	1	1		63	1	1	1				63	0	0	0
	64	0	0	0				63	0	0	0		64	1	1	1				64	1	1	1
	65	1	1	1				64	1	1	1		65	1	1	1				65	1	1	1
	66	0	0	0				65	1	1	1		66	0	0	0				66	0	1	1
	67	0	0	0				66	1	1	1		67	1	0	0				67	1	1	1
	68	0	0	0				67	0	0	0		68	0	0	0				68	0	0	0
	69	1	1	1				68	1	1	1		69	0	0	0				69	1	1	1
	70	0	0	0				69	1	1	1		70	1	1	0				70	1	1	1
	71	0	0	0				70	1	1	1		71	1	1	1				71	1	1	1
	72	0	0	1				71	1	1	1		72	1	1	1				72	1	1	1
	73	0	0	0				72	1	1	1		73	0	1	1				73	0	1	1
	74	0	0	0				73	1	1	1		74	1	1	1				74	0	0	0
	75	0	0	0				74	1	1	1		75	1	1	1				75	1	1	1
	76	1	1	1				75	1	1	1		76	1	1	1				76	0	0	0
	77	0	0	0				76	0	0	0		77	0	0	1				77	1	1	1
	78	1	1	1				77	0	0	0		78	0	0	0				78	0	0	0
	79	0	0	0				78	1	1	1		79	1	1	0				79	0	0	0
	80	0	0	0				79	0	0	0		80	0	0	1				80	1	1	1
	tested 6/5/17							80	1	1	1		tested 6/5/17							tested 6/5/17
	81	0	0	0			Additional data	tested 6/5/17					81	0	0	0				81	1	0	0
	82	0	0	0			Set up: 5/31/17	81	1	1	1		82	1	1	1				82	1	1	1
	83	0	0	0			Tested: 6/5,6/6	82	0	0	0		83	0	0	0				83	0	0	0
	84	0	0	0				83	0	0	0		84	0	0	0				84	1	1	1
	85	0	0	0				84	1	1	1		85	1	1	1				85	0	0	0
	86	1	1	1				85	1	1	0		86	1	1	1				86	1	1	1
	87	0	0	0				86	1	1	1		87	1	1	1				87	1	1	1
	88	0	0	0				87	1	1	1		88	0	0	0				88	1	0	0
	89	0	0	0				88	1	1	1		89	0	0	0				89	1	1	1
	90	0	0	0				89	0	0	0		90	1	1	1				90	1	1	1
	91	0	0	0				90	1	1	1		91	0	0	0				91	0	0	0
	92	0	0	0				91	0	0	0		92	0	0	0				92	1	1	1
	93	0	0	0				92	1	1	1		93	1	1	1				93	1	1	1
	94	1	1	1				93	1	1	0		94	1	1	1				94	0	0	0
	95	0	0	0				94	1	1	1		95	0	0	0				95	0	0	0
	96	0	0	0				95	0	0	0		96	0	0	0				96	1	1	1
	Tested 6/6/17							96	1	1	1		97	1	1	1				97	0	0	0
	97	0	0	0				97	1	1	1		98	1	1	1				98	1	1	1
	98	0	0	0				98	0	1	1		99	0	0	0				99	0	0	0
	99	0	0	1				99	1	1	1		100	1	1	1				100	0	0	0
	100	1	1	1				100	1	1	1		Tested 6/6/17							Tested 6/6/17
	101	0	0	0				Tested 6/6/17					101	1	1	1				101	1	1	1
	102	0	0	0				101	1	1	1		102	0	0	0				102	1	1	1
	103	0	0	0				102	1	1	1		103	1	1	1				103	0	0	0
	104	1	1	1				103	1	1	1		104	0	0	0				104	1	1	1
	105	0	0	0				104	1	1	1		105	1	1	1				105	1	1	1
	106	0	0	0				105	1	1	1		106	1	1	1				106	1	1	1
	107	0	0	0				106	0	0	0		107	1	1	1				107	0	0	0
	108	0	0	0				107	1	1	1		108	1	1	1				108	1	1	1
	109	0	0	0				108	0	0	0		109	0	0	0				109	0	0	0
	110	0	0	0				109	1	1	1		110	0	0	0				110	1	1	1
	111	1	1	1				110	0	0	0		111	0	0	0				111	0	0	0
	112	0	0	0				111	1	1	1		112	1	1	1				112	1	1	1
	113	0	0	0				112	1	1	1		113	1	1	1				113	1	1	1
	114	0	0	0				113	1	1	1		114	0	0	0				114	1	1	1
	115	0	0	0				114	0	0	0		115	1	1	1				115	1	1	1
	116	1	1	1				115	1	1	1		116	0	0	0				116	0	0	0
	117	0	0	0				116	0	0	0		117	0	0	0				117	1	1	1
	118	0	0	0				117	1	1	1		118	1	1	1				118	1	1	1
	119	1	1	1				118	1	1	1		119	1	1	1				119	0	0	0
	120	0	0	0				119	1	1	1		120	0	0	0				120	1	1	1
								120	1	1	1
	% resp	0.2											% resp	0.55
	resp	24						% resp	0.716667				resp	66						% resp	0.633333
	non	96						resp	86				non	54						resp	76
								non	34											non	44
	Genotype	Percent resp	SEP
	RNAi Control	71.6667	4.11355
	NorpA RNAi (31197)	63.333	4.39908
	NorpA RNAi (31113)	55	4.54148
	PARA	20	3.65148

## Sheet: Figure 3e
Mechanical assay-10 mm	Organism	1st	2nd	3rd			Mechanical assay-10 mm	Organism	1st	2nd	3rd			Mechanical assay-10 mm	Organism	1st	2nd	3rd			Mechanical assay-10 mm	Organism	1st	2nd	3rd
Stock number:	1	0	1				Stock number:	1	0	0	1			Stock number:	1	0	0	0			Stock number:	1	0	0	0
w1118 x 31197	2	1					ppk-gal4; uas-dicer2 x 31197	2	1					w1118 x 31113	2	1					ppk-gal4; uas-dicer2 x 31113	2	1
Set up date:	3	1					Set up date:	3	1					Set up date:	3	0	0	0			Set up date:	3	0	0	0
2018-06-20	4	1					2018-06-20	4	0	0	0			2018-06-20	4	1					2018-06-20	4	1
Date flipped:	5	1					Date flipped:	5	0	0	0			Date flipped:	5	1					Date flipped:	5	1
6/22, 6/23, 6/24	6	1					6/22, 6/23, 6/24	6	1					6/22, 6/23, 6/24	6	0	1				6/22, 6/23, 6/24	6	0	0	0
Date tested:	7	1					Date tested:	7	0	0	0			Date tested:	7	0	1				Date tested:	7	0	1
6/28, 6/29, 6/30	8	0	0	0			6/28, 6/29, 6/30	8	0	1				6/28, 6/29, 6/30	8	1					6/28, 6/29, 6/30	8	0	0	0
	9	1						9	1						9	1						9	0	0	1
	10	1						10	0	1					10	0	0	0				10	1
	11	0	1					11	0	0	0				11	0	1					11	1
	12	0	1					12	1						12	0	1					12	0	0	0
	13	0	0	0				13	0	0	1				13	0	1					13	0	1
	14	1						14	1						14	0	0	0				14	0	0	0
	15	1						15	0	0	1				15	0	1					15	1
	16	1						16	1						16	0	1					16	1
	17	1						17	1						17	0	0	0				17	1
	18	0	1					18	0	0	1				18	0	1					18	0	0	0
	19	1						19	0	0	0				19	1	1					19	1
	20	0	1					20	1						20	1	0	0				20	0	0	0
	21	1						21	1						21	1	1					21	0	1
	22	1						22	0	0	0				22	1						22	1
	23	1						23	0	0	0				23	1						23	0	1
	24	0	0	0				24	1						24	1						24	1
	25	0	1					25	0	0	0				25	1						25	0	1
	26	1						26	1						26	1						26	0	0	1
	27	1						27	0	0	0				27	0	0	0				27	0	0	0
	28	1						28	0	0	0				28	0	0	0				28	1
	29	1						29	0	0	0				29	1						29	0	0	0
	30	1						30	0	0	1				30	1						30	1
	31	1						31	0	1					31	1						31	0	0	0
	32	1						32	0	1					32	1						32	0	1
	33	1						33	1						33	1						33	0	1
	34	1						34	0	0	1				34	1						34	0	0	0
	35	1						35	0	0	0				35	1						35	1
	36	0	1					36	0	0	0				36	1						36	0	0	0
	37	1						37	0	0	0				37	1						37	0	0	0
	38	1						38	1						38	1						38	0	0	0
	39	1						39	1						39	0	0	0				39	0	0	1
	40	0	0	0				40	0	0	0				40	1						40	1
	41	0	0	1				41	0	0	0				41	1						41	1
	42	0	0	1				42	0	0	1				42	0	1					42	0	0	0
	43	0	1					43	0	0	1				43	0	1					43	0	0	0
	44	1						44	0	0	0				44	0	1					44	0	0	1
	45	0	0	0				45	0	0	1				45	1						45	1
	46	0	1					46	0	0	0				46	1						46	0	1
	47	1						47	0	0	0				47	1						47	1
	48	1						48	0	0	0				48	1						48	1
	49	0	0	1				49	0	0	0				49	1						49	1
	50	0	0	0				50	0	0	0				50	1						50	1
	51	0	1					51	1						51	1						51	0	0	1
	52	1						52	1						52	1						52	0	1
	53	1						53	1						53	1						53	1
	54	1						54	0	0	0				54	1						54	0	1
	55	0	0	1				55	1						55	1						55	0	0	0
	56	1						56	0	1					56	0	0	0				56	0	1
	57	1						57	0	1					57	1						57	0	1
	58	0	0	0				58	1						58	1						58	0	0	1
	59	0	0	0				59	1						59	1						59	0	0	1
	60	1						60	1						60	1						60	1
	61	1						61	1						61	0	1					61	0	0	0
	62	1						62	1						62	0	0	1				62	0	1
	63	1						63	0	0	0				63	0	0	0				63	0	1
	64	1						64	1						64	0	1					64	1
	65	0	1					65	1						65	1						65	1
	66	0	1					66	0	0	0				66	0	1					66	0	1
	67	0	1					67	0	1					67	1						67	0	1
	68	0	0	1				68	0	1					68	1						68	1
	69	1						69	1						69	0	1					69	0	1
	70	0	0	0				70	0	1					70	0	0	0				70	1
	71	0	0	0				71	1						71	1						71	0	1
	72	0	0	0				72	1						72	1						72	1
	73	1						73	1						73	0	0	0				73	0	1
	74	0	1					74	0	0	1				74	0	1					74	0	0	0
	75	0	1					75	0	0	1				75	0	1					75	0	0	0
	76	1						76	0	0	0				76	1						76	1
	77	0	0	0				77	0	0	0				77	1						77	1
	78	1						78	1						78	0	1					78	0	1
	79	1						79	1						79	1						79	1
	80	1						80	1						80	1						80	0	1
	81	1						81	1						81	1						81	1
	82	0	1					82	1						82	1						82	0	0	0
	83	0	0	1				83	1						83	1						83	0	0	0
	84	1						84	1						84	1						84	0	0	0
	85	1						85	0	1					85	1						85	0	0	0
	86	0	0	0				86	1						86	0	0	0				86	1
	87	1						87	1						87	1						87	1
	88	0	1					88	1						88	1						88	1
	89	1						89	1						89	0	1					89	0	0	0
	90	1						90	0	1					90	0	0	0				90	0	0	0
	91	1						91	1						91	1						91	1
	92	1						92	0	1					92	1						92	1
	93	1						93	1						93	1						93	0	0	0
	94	1						94	0	1					94	1						94	0	0	0
	95	1						95	0	0	1				95	0	0	0				95	0	0	0
	96	1						96	0	0	0				96	0	0	0				96	1
	97	1						97	1						97	0	1					97	0	1
	98	0	0	0				98	0	0	0				98	0	1					98	0	1
	99	1						99	0	0	0				99	1						99	1
	100	1						100	0	1					100	0	0	0				100	1
	% resp	63						% resp	44						% resp	61						% resp	40
	# resp	63						# resp	44						# resp	61						# resp	40
	# non	37						# non	56						# non	39						# non	60
