# Supplementary material for: Gαq and Phospholipase Cβ signaling regulate nociceptor sensitivity in Drosophila melanogaster larvae
Source: PeerJ. 2018 Sep 20;6:e5632. doi: 10.7717/peerj.5632 (PMC6151255; doi:10.7717/peerj.5632)
Supplement: Supplemental Information 5 — Normalized microarray detection values are shown for biological replicates for each transcript. [file peerj-06-5632-s006.xlsx]

## Sheet: Sheet1
Raw data - detection of mdIV transcripts by microarray (ArrayExpress Accession # E-MTAB-3863)
		NorpA 364.7	NorpA 323.1	Gaq	trio	TrpA1	Painless	Gr28b
		77.7	78.2	422.9	91.6	2.1	48	107.7
		166.9	64.3	294.1	23	5.8	61.2	88.2
		103.5	127	94.7	61.2	38	1.7	289
		364.7	323.1	187.9	51.1	75.6	5.9	204.5
	Mean	178.2	148.15	249.9	56.725	30.375	29.2	172.35
	Std Dev	129.859	119.692	141.202	28.3155	34.1899	29.8696	92.9188
	Std Err	64.9296	59.8461	70.6008	14.1578	17.0949	14.9348	46.4594
